# Supplementary material for: The Effects of GCSF Primary Prophylaxis on Survival Outcomes and Toxicity in Patients with Advanced Non-Small Cell Lung Cancer on First-Line Chemoimmunotherapy: A Sub-Analysis of the Spinnaker Study
Source: Int J Mol Sci. 2023 Jan 16;24(2):1746. doi: 10.3390/ijms24021746 (PMC9867035; doi:10.3390/ijms24021746)
Supplement: Supplementary file 1 [file ijms-24-01746-s001.zip]

Archive with 1 entries (1 files):
- ijms-2091024-supplementary.pdf
